# Supplementary material for: Phenotypic Disease Network Analysis to Identify Comorbidity Patterns in Hospitalized Patients with Ischemic Heart Disease Using Large-Scale Administrative Data
Source: Healthcare (Basel). 2022 Jan 1;10(1):80. doi: 10.3390/healthcare10010080 (PMC8775672; doi:10.3390/healthcare10010080)
Supplement: Supplementary file 1 [file healthcare-10-00080-s001.zip]

Archive with 1 entries (1 files):
- healthcare-1524272-supplementary.pdf
